# Supplementary material for: Evaluation of the Safety and Immunogenicity of Fractional Intradermal COVID-19 Vaccines as a Booster: A Pilot Study
Source: Vaccines (Basel). 2022 Sep 8;10(9):1497. doi: 10.3390/vaccines10091497 (PMC9505744; doi:10.3390/vaccines10091497)
Supplement: Supplementary file 1 [file vaccines-10-01497-s001.zip]

Archive with 1 entries (1 files):
- vaccines-1856464-supplementary.pdf
